# Supplementary material for: Potential global distribution of Setaria italica, an important species for dryland agriculture in the context of climate change
Source: PLoS One. 2024 Apr 16;19(4):e0301751. doi: 10.1371/journal.pone.0301751 (PMC11020860; doi:10.1371/journal.pone.0301751)
Supplement: S1 Table — (XLS) [file pone.0301751.s001.xls]

## Sheet: Setaria italica (L.) P.Beauv-oc
S1 Table. Setaria italica occurrence records data
Species	decimalLatitude	decimalLongitude
Setaria italica	65.2044	25.4432
Setaria italica	62.2608	28.1968
Setaria italica	61.4499	23.3752
Setaria italica	61.632	23.8304
Setaria italica	60.1102	25.0186
Setaria italica	63.0691	21.635
Setaria italica	61.9757	29.0335
Setaria italica	61.632	23.8304
Setaria italica	61.632	23.8304
Setaria italica	60.1102	25.0186
Setaria italica	60.1102	25.0186
Setaria italica	60.9757	28.2435
Setaria italica	61.632	23.8304
Setaria italica	61.632	23.8304
Setaria italica	61.632	23.8304
Setaria italica	60.1102	25.0186
Setaria italica	60.1102	25.0186
Setaria italica	62.1341	25.656
Setaria italica	61.4499	23.3752
Setaria italica	60.1102	25.0186
Setaria italica	60.1102	25.0186
Setaria italica	60.1102	25.0186
Setaria italica	62.6491	30.3533
Setaria italica	61.2212	24.0475
Setaria italica	60.8884	24.6958
Setaria italica	61.632	23.8304
Setaria italica	60.1102	25.0186
Setaria italica	60.3917	23.946
Setaria italica	61.9757	29.0335
Setaria italica	61.632	23.8304
Setaria italica	60.1102	25.0186
Setaria italica	60.1102	25.0186
Setaria italica	60.1102	25.0186
Setaria italica	60.5354	22.2603
Setaria italica	63.0691	21.635
Setaria italica	61.3621	24.4965
Setaria italica	60.1102	25.0186
Setaria italica	60.1102	25.0186
Setaria italica	60.1102	25.0186
Setaria italica	61.9757	29.0335
Setaria italica	61.632	23.8304
Setaria italica	61.632	23.8304
Setaria italica	60.1102	25.0186
Setaria italica	60.1102	25.0186
Setaria italica	60.4118	21.8069
Setaria italica	60.3917	23.946
Setaria italica	50.9867	3.45039
Setaria italica	51.0698	3.80544
Setaria italica	50.9055	3.40933
Setaria italica	50.8094	3.85112
Setaria italica	46.1917	9.41418
Setaria italica	46.7934	7.66784
Setaria italica	46.7934	7.66784
Setaria italica	46.7934	7.66784
Setaria italica	46.2979	6.95196
Setaria italica	46.9736	7.47149
Setaria italica	46.7934	7.66784
Setaria italica	53.7535	-2.95694
Setaria italica	53.8611	-2.9898
Setaria italica	53.807	-3.01889
Setaria italica	53.7212	-2.22879
Setaria italica	54.0596	-2.90285
Setaria italica	53.6667	-2.44038
Setaria italica	53.8249	-3.01933
Setaria italica	53.7202	-2.53186
Setaria italica	53.6309	-2.37952
Setaria italica	51.4676	-3.22507
Setaria italica	51.469	-3.08113
Setaria italica	51.5575	-3.22748
Setaria italica	51.9204	-1.14352
Setaria italica	53.7088	-0.259189
Setaria italica	51.6141	-1.06264
Setaria italica	51.7412	-1.23381
Setaria italica	52.5986	1.28325
Setaria italica	53.7109	-0.410625
Setaria italica	51.5589	-0.919523
Setaria italica	52.5986	1.28325
Setaria italica	51.5235	-0.978018
Setaria italica	52.5986	1.28325
Setaria italica	51.7419	-1.34966
Setaria italica	51.741	-1.20485
Setaria italica	51.7572	-0.972751
Setaria italica	51.5589	-0.919523
Setaria italica	51.7572	-0.972751
Setaria italica	45.5037	5.6564
Setaria italica	47.0115	5.79952
Setaria italica	46.0248	-0.303544
Setaria italica	45.1625	4.7527
Setaria italica	47.6925	5.33186
Setaria italica	45.6976	5.23256
Setaria italica	45.6373	9.7109
Setaria italica	47.777	-0.22159
Setaria italica	45.2469	5.36591
Setaria italica	48.3043	3.50815
Setaria italica	48.6237	2.03653
Setaria italica	47.776	-0.22383
Setaria italica	46.4608	4.37936
Setaria italica	45.9688	2.83229
Setaria italica	52.2561	9.77004
Setaria italica	48.3227	7.69147
Setaria italica	49.5759	18.7708
Setaria italica	45.5796	9.58266
Setaria italica	45.5885	5.56456
Setaria italica	44.9287	4.8327
Setaria italica	45.6022	-73.6698
Setaria italica	57.2308	40.2273
Setaria italica	47.9354	17.3756
Setaria italica	51.5066	7.02459
Setaria italica	46.0353	4.84492
Setaria italica	50.3466	14.4823
Setaria italica	42.8353	-1.62435
Setaria italica	42.9526	-77.3912
Setaria italica	47.6925	5.33186
Setaria italica	47.1975	14.789
Setaria italica	46.0506	6.31178
Setaria italica	48.0658	-0.760833
Setaria italica	49.2391	6.17017
Setaria italica	44.0491	3.84794
Setaria italica	46.7455	5.16742
Setaria italica	45.5425	4.17239
Setaria italica	53.0546	7.77618
Setaria italica	47.0421	4.84232
Setaria italica	43.9352	4.77451
Setaria italica	43.8308	11.1164
Setaria italica	47.4966	4.33466
Setaria italica	43.9211	3.72472
Setaria italica	44.9583	-93.2872
Setaria italica	48.0317	9.10354
Setaria italica	52.3592	14.5644
Setaria italica	41.4626	2.20229
Setaria italica	44.0498	3.84964
Setaria italica	45.0043	8.73689
Setaria italica	44.0504	3.84855
Setaria italica	44.5458	4.42191
Setaria italica	45.2481	5.3655
Setaria italica	45.3168	9.5159
Setaria italica	52.1652	10.065
Setaria italica	43.2021	2.62618
Setaria italica	45.8183	4.70889
Setaria italica	44.0084	4.00952
Setaria italica	45.6793	9.43446
Setaria italica	47.283	3.28595
Setaria italica	38.8504	-78.1495
Setaria italica	45.4054	11.9168
Setaria italica	43.5625	10.3983
Setaria italica	45.5389	8.92404
Setaria italica	52.5336	13.3939
Setaria italica	46.1456	8.85042
Setaria italica	52.05	5.05
Setaria italica	51.9	4.45
Setaria italica	50.85	5.65
Setaria italica	52.35	4.65
Setaria italica	52.95	6.2
Setaria italica	52.05	5.05
Setaria italica	51.9	4.45
Setaria italica	52.65	5.95
Setaria italica	51.95	4.15
Setaria italica	51.25	5.4
Setaria italica	51.9	4.45
Setaria italica	51.9	6.2
Setaria italica	50.75	5.9
Setaria italica	53	6.05
Setaria italica	52.35	4.9
Setaria italica	52.35	4.9
Setaria italica	52.05	4.2
Setaria italica	51.95	4.45
Setaria italica	50.75	5.8
Setaria italica	59.955	10.7311
Setaria italica	59.5322	10.5259
Setaria italica	50.531	5.81687
Setaria italica	50.531	5.8168
Setaria italica	50.531	5.8169
Setaria italica	50.2876	5.09453
Setaria italica	50.5309	5.81688
Setaria italica	50.5794	5.83695
Setaria italica	50.5756	5.67416
Setaria italica	50.531	5.81683
Setaria italica	23.877	73.3326
Setaria italica	21.9793	74.0711
Setaria italica	21.9793	74.0711
Setaria italica	22.043	74.0124
Setaria italica	23.877	73.3326
Setaria italica	59.696	10.4722
Setaria italica	29.577	-97.9758
Setaria italica	31.3027	-99.5927
Setaria italica	33.3377	-97.7867
Setaria italica	11.12	78.65
Setaria italica	11.12	78.65
Setaria italica	24.53	81.3
Setaria italica	17.38	78.49
Setaria italica	49.27	-123.2
Setaria italica	17.38	78.48
Setaria italica	17.38	78.48
Setaria italica	-37.796	144.905
Setaria italica	50.9431	3.14457
Setaria italica	50.7758	3.19375
Setaria italica	50.8594	4.71132
Setaria italica	50.8592	4.71105
Setaria italica	50.7607	3.40261
Setaria italica	51.1482	4.57623
Setaria italica	58.5164	15.0362
Setaria italica	66.122	17.8483
Setaria italica	59.8106	10.3285
Setaria italica	60.2239	10.3365
Setaria italica	42.1229	-86.463
Setaria italica	48.6926	5.07524
Setaria italica	43.5117	13.0725
Setaria italica	44.3619	0.808056
Setaria italica	45.5987	0.087337
Setaria italica	48.8951	15.3247
Setaria italica	46.0471	-0.772742
Setaria italica	44.2922	0.041876
Setaria italica	45.148	10.305
Setaria italica	48.5385	11.2079
Setaria italica	53.91	10.8007
Setaria italica	43.066	0.753369
Setaria italica	48.4502	7.49892
Setaria italica	45.5112	0.231088
Setaria italica	48.2597	7.525
Setaria italica	45.7107	-0.616102
Setaria italica	47.818	-3.62079
Setaria italica	49.8905	3.30832
Setaria italica	43.83	2.14833
Setaria italica	46.8325	4.9897
Setaria italica	45.5882	13.8065
Setaria italica	48.4502	7.49892
Setaria italica	44.8125	-0.526537
Setaria italica	51.4304	6.98273
Setaria italica	49.0283	1.85538
Setaria italica	45.8926	-0.610699
Setaria italica	50.2655	3.20578
Setaria italica	50.9319	11.5854
Setaria italica	42.2191	2.74449
Setaria italica	50.8774	4.05988
Setaria italica	42.2191	2.74449
Setaria italica	51.9904	9.13132
Setaria italica	48.6313	7.70027
Setaria italica	45.5292	-122.986
Setaria italica	48.1448	7.48694
Setaria italica	43.08	1.90112
Setaria italica	51.9584	-114.097
Setaria italica	46.5011	4.97641
Setaria italica	50.6339	4.56355
Setaria italica	48.6068	7.79171
Setaria italica	48.4352	11.8813
Setaria italica	35.1795	-83.3784
Setaria italica	48.6068	7.79171
Setaria italica	44.5767	-68.7894
Setaria italica	43.0699	11.6288
Setaria italica	49.1671	7.02277
Setaria italica	48.9473	9.09474
Setaria italica	50.5057	10.845
Setaria italica	47.3426	19.009
Setaria italica	43.725	5.38986
Setaria italica	41.2575	-75.8956
Setaria italica	45.6903	0.1217
Setaria italica	47.4507	5.0736
Setaria italica	47.6904	6.06618
Setaria italica	43.6698	4.79455
Setaria italica	52.4568	13.6012
Setaria italica	52.0822	9.56126
Setaria italica	45.5411	8.90811
Setaria italica	44.3541	4.71171
Setaria italica	51.559	9.99196
Setaria italica	43.6839	3.80776
Setaria italica	50.1422	8.34869
Setaria italica	49.1048	9.20419
Setaria italica	47.415	19.1386
Setaria italica	47.0918	16.0235
Setaria italica	43.7072	1.71645
Setaria italica	45.8471	3.10376
Setaria italica	42.5261	-8.70293
Setaria italica	43.7631	7.22944
Setaria italica	50.9966	4.58307
Setaria italica	37.228	127.073
Setaria italica	45.175	5.76016
Setaria italica	52.421	12.4655
Setaria italica	49.1353	9.699
Setaria italica	53.3012	10.3878
Setaria italica	36.8207	54.3435
Setaria italica	45.819	-72.6242
Setaria italica	47.477	1.18101
Setaria italica	52.288	11.5818
Setaria italica	40.7378	-75.4956
Setaria italica	46.4276	6.20275
Setaria italica	43.6398	3.88048
Setaria italica	40.5683	21.7741
Setaria italica	48.6083	7.06272
Setaria italica	47.446	4.67244
Setaria italica	43.7851	10.9856
Setaria italica	43.1866	3.03297
Setaria italica	52.124	9.9416
Setaria italica	43.7789	5.366
Setaria italica	45.5965	4.78414
Setaria italica	43.7533	5.61164
Setaria italica	45.644	12.6716
Setaria italica	47.6819	6.80651
Setaria italica	40.7535	-74.1565
Setaria italica	46.9065	5.15585
Setaria italica	46.1793	-1.10404
Setaria italica	50.9668	1.92835
Setaria italica	48.2413	16.3099
Setaria italica	42.1241	-72.5254
Setaria italica	48.4529	7.65255
Setaria italica	41.728	-83.4656
Setaria italica	36.2744	50.1105
Setaria italica	47.7103	19.1473
Setaria italica	46.2504	7.41608
Setaria italica	44.5434	4.41093
Setaria italica	42.3226	-75.6906
Setaria italica	47.146	5.6559
Setaria italica	48.0991	1.91297
Setaria italica	44.4076	4.17513
Setaria italica	48.6256	44.1096
Setaria italica	38.8359	-84.7437
Setaria italica	48.6084	7.06284
Setaria italica	46.7986	9.23361
Setaria italica	39.1042	-0.70167
Setaria italica	42.0567	1.90651
Setaria italica	45.09	10.0344
Setaria italica	47.4878	19.0889
Setaria italica	44.6436	-1.14528
Setaria italica	47.1455	5.4561
Setaria italica	48.6068	7.79171
Setaria italica	42.602	-82.8818
Setaria italica	44.0607	4.64754
Setaria italica	44.3431	4.38917
Setaria italica	45.893	3.12649
Setaria italica	40.826	-79.1264
Setaria italica	47.0763	2.80401
Setaria italica	49.1081	8.39845
Setaria italica	46.2044	-1.16199
Setaria italica	44.5202	4.31477
Setaria italica	45.877	5.66933
Setaria italica	42.3804	-72.5231
Setaria italica	48.905	4.485
Setaria italica	45.7118	3.22494
Setaria italica	45.9693	4.71122
Setaria italica	44.264	4.28396
Setaria italica	44.1505	4.0352
Setaria italica	47.0749	2.40464
Setaria italica	47.0749	2.40464
Setaria italica	47.0749	2.40464
Setaria italica	47.0749	2.40464
Setaria italica	47.0749	2.40464
Setaria italica	47.0749	2.40464
Setaria italica	43.1017	6.1899
Setaria italica	47.0749	2.40464
Setaria italica	47.0749	2.40464
Setaria italica	47.0749	2.40464
Setaria italica	46.309	2.49418
Setaria italica	45.9235	6.64643
Setaria italica	43.8069	1.28754
Setaria italica	45.6608	4.18792
Setaria italica	45.6158	4.18696
Setaria italica	45.4807	4.18407
Setaria italica	45.39	4.24604
Setaria italica	45.7632	4.75011
Setaria italica	45.7827	5.09166
Setaria italica	45.8017	3.28968
Setaria italica	46.0262	3.48477
Setaria italica	43.8533	0.65628
Setaria italica	43.0322	1.00114
Setaria italica	44.3097	4.22231
Setaria italica	44.444	4.28805
Setaria italica	45.7058	4.18889
Setaria italica	44.444	4.28805
Setaria italica	45.7058	4.18889
Setaria italica	42.9737	0.64519
Setaria italica	43.6117	0.59479
Setaria italica	44.1026	3.8038
Setaria italica	45.847	3.16107
Setaria italica	45.8021	3.09656
Setaria italica	43.4548	1.42651
Setaria italica	45.6374	4.18498
Setaria italica	45.3514	4.77036
Setaria italica	44.4648	4.43911
Setaria italica	45.6918	4.82861
Setaria italica	46.0596	3.88661
Setaria italica	46.1085	4.76629
Setaria italica	44.941	4.82428
Setaria italica	46.1076	4.75863
Setaria italica	44.9761	4.79639
Setaria italica	45.0595	4.78454
Setaria italica	45.7606	4.83339
Setaria italica	44.4496	4.31163
Setaria italica	44.4482	4.30861
Setaria italica	45.9271	4.15297
Setaria italica	45.834	4.8419
Setaria italica	45.6919	4.82863
Setaria italica	46.6124	3.16333
Setaria italica	46.0717	3.35579
Setaria italica	46.6555	3.68654
Setaria italica	45.7951	4.25519
Setaria italica	46.6125	3.098
Setaria italica	45.8409	4.1918
Setaria italica	45.7958	4.19083
Setaria italica	46.297	3.2923
Setaria italica	45.6608	4.18792
Setaria italica	45.5651	4.63464
Setaria italica	45.8409	4.1918
Setaria italica	46.4741	3.87977
Setaria italica	44.4991	1.79763
Setaria italica	45.8021	3.03219
Setaria italica	45.8021	3.09656
Setaria italica	45.8466	3.35434
Setaria italica	43.2911	1.94705
Setaria italica	43.5466	2.97835
Setaria italica	43.3145	3.38908
Setaria italica	43.8333	4.57812
Setaria italica	43.6312	3.10896
Setaria italica	43.5534	3.7112
Setaria italica	42.491	2.83948
Setaria italica	42.6138	2.44873
Setaria italica	42.5679	2.97784
Setaria italica	43.7869	4.08531
Setaria italica	42.732	2.85724
Setaria italica	43.8768	4.5896
Setaria italica	43.8459	3.71023
Setaria italica	43.6512	3.44561
Setaria italica	43.8717	4.54944
Setaria italica	44.0177	4.15754
Setaria italica	44.2591	4.41986
Setaria italica	43.5959	3.49019
Setaria italica	43.6477	3.49891
Setaria italica	43.6386	3.49311
Setaria italica	43.6177	3.88625
Setaria italica	44.2686	4.60794
Setaria italica	42.4092	1.99499
Setaria italica	42.4162	1.98087
Setaria italica	44.2493	4.58519
Setaria italica	44.2733	4.62465
Setaria italica	44.0281	3.59663
Setaria italica	44.139	4.62974
Setaria italica	44.2801	4.51703
Setaria italica	43.1302	1.94694
Setaria italica	-21.1332	55.5324
Setaria italica	3.92404	-53.2348
Setaria italica	14.6548	-61.0193
Setaria italica	45.3034	5.93544
Setaria italica	46.0148	5.33271
Setaria italica	45.6523	5.86072
Setaria italica	44.8238	4.99854
Setaria italica	44.3499	4.59958
Setaria italica	44.4011	4.0987
Setaria italica	44.7133	4.35734
Setaria italica	44.3975	4.41256
Setaria italica	44.6217	4.48121
Setaria italica	44.618	4.73326
Setaria italica	44.4004	4.16148
Setaria italica	44.5811	4.10221
Setaria italica	42.4752	2.70576
Setaria italica	42.6431	2.30001
Setaria italica	43.4222	2.31013
Setaria italica	43.6557	3.03698
Setaria italica	42.6964	2.89897
Setaria italica	42.4997	2.98092
Setaria italica	43.845	4.3642
Setaria italica	44.0508	3.97434
Setaria italica	43.8413	4.34874
Setaria italica	42.5589	2.44257
Setaria italica	42.386	1.97935
Setaria italica	42.506	2.41959
Setaria italica	43.8053	4.4885
Setaria italica	42.5519	2.67139
Setaria italica	42.6211	2.05451
Setaria italica	42.5962	2.24225
Setaria italica	43.5335	3.92588
Setaria italica	43.3475	3.23085
Setaria italica	43.3475	3.23085
Setaria italica	43.615	3.93191
Setaria italica	43.2628	3.23972
Setaria italica	42.6431	2.30001
Setaria italica	42.6398	2.91052
Setaria italica	42.5589	2.44257
Setaria italica	42.6217	3.0159
Setaria italica	42.7789	2.87685
Setaria italica	42.5962	2.24225
Setaria italica	42.6839	3.01091
Setaria italica	42.5845	2.92074
Setaria italica	42.6211	2.05451
Setaria italica	42.386	1.97935
Setaria italica	42.506	2.41959
Setaria italica	43.9988	3.58655
Setaria italica	42.5523	2.70726
Setaria italica	43.7926	3.70797
Setaria italica	45.6939	5.02403
Setaria italica	45.7432	4.76854
Setaria italica	45.7851	4.963
Setaria italica	45.7432	4.76854
Setaria italica	45.8762	4.90176
Setaria italica	45.8762	4.90176
Setaria italica	45.8312	4.90021
Setaria italica	45.6982	4.76711
Setaria italica	43.2107	1.71418
Setaria italica	43.1047	0.96546
Setaria italica	43.3052	1.52086
Setaria italica	43.4986	1.42901
Setaria italica	42.9318	0.69217
Setaria italica	42.8565	0.73801
Setaria italica	43.5637	0.78821
Setaria italica	42.922	0.68645
Setaria italica	43.2572	1.34371
Setaria italica	43.0453	0.98432
Setaria italica	43.7488	1.60884
Setaria italica	42.929	0.69104
Setaria italica	43.6333	0.86793
Setaria italica	42.7942	0.59069
Setaria italica	45.0638	5.00124
Setaria italica	45.0176	5.06308
Setaria italica	45.1088	5.00285
Setaria italica	44.7499	4.92688
Setaria italica	45.0164	5.12653
Setaria italica	45.0649	4.93773
Setaria italica	45.0176	5.06308
Setaria italica	45.0164	5.12653
Setaria italica	45.0638	5.00124
Setaria italica	44.9726	5.06143
Setaria italica	45.0164	5.12653
Setaria italica	45.0626	5.06474
Setaria italica	44.9288	4.99642
Setaria italica	45.0649	4.93773
Setaria italica	45.1088	5.00285
Setaria italica	44.2988	4.97424
Setaria italica	44.9738	4.99803
Setaria italica	45.0649	4.93773
Setaria italica	45.0649	4.93773
Setaria italica	46.3252	4.98239
Setaria italica	46.3794	6.48151
Setaria italica	45.9908	5.87509
Setaria italica	46.3794	6.48151
Setaria italica	46.3794	6.48151
Setaria italica	46.3773	6.5465
Setaria italica	46.3773	6.5465
Setaria italica	39.8806	-82.6475
Setaria italica	50.8672	3.2971
Setaria italica	50.9896	3.44725
Setaria italica	50.9896	3.44721
Setaria italica	51.3044	4.47672
Setaria italica	41.67	-7.13
Setaria italica	43.05	-6.6
Setaria italica	42.94	-6.6
Setaria italica	43.2	-6.47
Setaria italica	43.22	-6.46
Setaria italica	43.17	-6.53
Setaria italica	42.94	-6.6
Setaria italica	43.2	-6.47
Setaria italica	41.67	-7.13
Setaria italica	43.22	-6.46
Setaria italica	43.17	-6.53
Setaria italica	43.05	-6.6
Setaria italica	50.33	4.8996
Setaria italica	50.506	5.05435
Setaria italica	50.4879	5.38017
Setaria italica	50.5928	5.85403
Setaria italica	57.4336	15.1039
Setaria italica	58.5167	15.036
Setaria italica	58.5164	15.036
Setaria italica	57.9966	15.6846
Setaria italica	58.2115	16.5963
Setaria italica	51.2071	4.40389
Setaria italica	51.0713	3.80384
Setaria italica	51.0714	3.80412
Setaria italica	51.0588	2.88509
Setaria italica	51.1713	4.31193
Setaria italica	44.1116	43.0893
Setaria italica	55.823	12.359
Setaria italica	33.09	70.98
Setaria italica	33.04	71.02
Setaria italica	44.2888	5.87033
Setaria italica	53.05	6.55
Setaria italica	53.15	5.8
Setaria italica	50.8	5.75
Setaria italica	50.75	5.95
Setaria italica	50.8	5.7
Setaria italica	53.3	6.75
Setaria italica	44.8156	7.95493
Setaria italica	45.1334	8.53448
Setaria italica	45.4468	8.39339
Setaria italica	44.7543	8.03147
Setaria italica	45.1334	8.53448
Setaria italica	45.175	8.20478
Setaria italica	44.764	8.10798
Setaria italica	44.7341	7.9785
Setaria italica	44.7391	8.0328
Setaria italica	44.7668	8.06798
Setaria italica	44.8146	7.95593
Setaria italica	44.7545	8.03191
Setaria italica	47.0655	15.41
Setaria italica	39.9777	-79.8351
Setaria italica	43.7574	10.4222
Setaria italica	55.6796	12.3438
Setaria italica	51.2647	14.3022
Setaria italica	58.6707	17.0942
Setaria italica	57.4331	15.1031
Setaria italica	58.2122	16.5952
Setaria italica	25.1435	94.2833
Setaria italica	8.55	-8.88
Setaria italica	56.9007	14.5604
Setaria italica	56.9006	14.5605
Setaria italica	40.6538	-104.329
Setaria italica	-33.7018	150.708
Setaria italica	58.418	13.8643
Setaria italica	49.82	12.12
Setaria italica	50.17	12.21
Setaria italica	50.4405	4.1455
Setaria italica	50.6121	5.60791
Setaria italica	49.7024	5.61653
Setaria italica	50.5973	3.42579
Setaria italica	50.6873	5.40197
Setaria italica	50.4676	3.94482
Setaria italica	50.4853	3.83996
Setaria italica	50.4051	3.77946
Setaria italica	49.6974	5.64098
Setaria italica	50.567	5.78083
Setaria italica	50.6264	5.65069
Setaria italica	50.4957	3.97208
Setaria italica	50.6464	5.57063
Setaria italica	48.3719	13.415
Setaria italica	48.3444	14.15
Setaria italica	48.1981	13.5222
Setaria italica	48.1892	13.4139
Setaria italica	48.2125	14.6006
Setaria italica	47.2719	11.3972
Setaria italica	48.2075	13.3364
Setaria italica	48.2075	13.3364
Setaria italica	48.3267	13.4364
Setaria italica	48.1656	13.5306
Setaria italica	48.5222	13.5119
Setaria italica	48.3267	13.4364
Setaria italica	48.3169	14.2289
Setaria italica	48.1981	13.5222
Setaria italica	48.2075	13.3364
Setaria italica	48.2075	13.3364
Setaria italica	48.2075	13.3364
Setaria italica	48.1956	13.5953
Setaria italica	48.2075	13.3364
Setaria italica	48.3267	13.4364
Setaria italica	48.2667	14.2833
Setaria italica	48.3167	14.2833
Setaria italica	48.3167	14.2833
Setaria italica	47.2719	11.3972
Setaria italica	48.2622	13.0603
Setaria italica	48.3267	13.4364
Setaria italica	48.3267	13.4364
Setaria italica	48.1956	13.5953
Setaria italica	48.1656	13.5306
Setaria italica	48.3267	13.4364
Setaria italica	48.265	13.0597
Setaria italica	48.3833	13.29
Setaria italica	48.3833	13.29
Setaria italica	48.2667	14.2833
Setaria italica	48.2667	14.3667
Setaria italica	48.3167	14.2833
Setaria italica	48.2267	12.9878
Setaria italica	48.3167	14.2833
Setaria italica	48.2667	14.2833
Setaria italica	48.2267	12.9878
Setaria italica	48.3836	13.5406
Setaria italica	48.2267	12.9878
Setaria italica	48.1656	13.5306
Setaria italica	48.1892	13.4139
Setaria italica	48.235	14.2206
Setaria italica	52.3011	-1.9281
Setaria italica	52.1391	-2.22059
Setaria italica	52.0854	-1.98682
Setaria italica	51.7758	0.020581
Setaria italica	51.7758	0.020581
Setaria italica	51.7758	0.020581
Setaria italica	51.8219	-0.049908
Setaria italica	51.7758	0.020581
Setaria italica	51.2671	4.93779
Setaria italica	25.0156	121.541
Setaria italica	25.0156	121.541
Setaria italica	23.7592	120.873
Setaria italica	39.739	-75.6358
Setaria italica	39.8215	-75.6166
Setaria italica	13	80.229
Setaria italica	51.0508	13.7383
Setaria italica	51.0167	13.7333
Setaria italica	51.0167	13.7333
Setaria italica	51.0508	13.7383
Setaria italica	51.0508	13.7383
Setaria italica	51.0508	13.7383
Setaria italica	51.0508	13.7383
Setaria italica	51.0508	13.7383
Setaria italica	51.1	17.0333
Setaria italica	51.0167	13.7333
Setaria italica	51.0253	13.72
Setaria italica	51.0508	13.7383
Setaria italica	51.0508	13.7383
Setaria italica	51.0508	13.7383
Setaria italica	51.0508	13.7383
Setaria italica	51.0167	13.7333
Setaria italica	51.0167	13.7333
Setaria italica	51.0078	13.8483
Setaria italica	51.025	13.875
Setaria italica	50.975	13.8083
Setaria italica	45.83	3.26039
Setaria italica	46.3212	4.81861
Setaria italica	44.6664	-0.48366
Setaria italica	46.8915	4.77322
Setaria italica	45.1822	5.72123
Setaria italica	45.2108	5.74356
Setaria italica	45.6412	5.36152
Setaria italica	44.6577	4.4441
Setaria italica	44.6577	4.4441
Setaria italica	45.3517	5.94558
Setaria italica	46.7229	3.72013
Setaria italica	48.0374	5.36499
Setaria italica	48.0374	5.36499
Setaria italica	46.2707	3.9739
Setaria italica	47.1753	3.06602
Setaria italica	46.2707	3.9739
Setaria italica	48.7012	2.63215
Setaria italica	48.7012	2.63215
Setaria italica	47.7317	1.50392
Setaria italica	47.7317	1.50392
Setaria italica	43.2934	1.18191
Setaria italica	43.9202	4.77326
Setaria italica	-21.1332	55.5324
Setaria italica	3.92404	-53.2348
Setaria italica	14.6548	-61.0193
Setaria italica	44.3608	4.68725
Setaria italica	44.4319	4.70882
Setaria italica	44.4319	4.70882
Setaria italica	47.5192	6.65117
Setaria italica	48.0687	2.05878
Setaria italica	46.4001	0.66341
Setaria italica	46.4001	0.66341
Setaria italica	43.5607	6.99781
Setaria italica	46.1529	6.1716
Setaria italica	32.2764	-88.8803
Setaria italica	60.4118	21.8069
Setaria italica	51.6	5.35
Setaria italica	50.85	5.65
Setaria italica	50.85	5.65
Setaria italica	49.5738	6.15427
Setaria italica	49.6097	6.30646
Setaria italica	53.0916	-2.37475
Setaria italica	53.2691	-2.82613
Setaria italica	51.9875	1.21721
Setaria italica	52.3105	0.506971
Setaria italica	52.4932	1.75504
Setaria italica	52.3354	1.62417
Setaria italica	52.3278	0.537306
Setaria italica	52.3534	1.62564
Setaria italica	52.4574	1.75198
Setaria italica	52.2151	1.43864
Setaria italica	52.0616	1.13499
Setaria italica	52.0609	1.16412
Setaria italica	51.9875	1.21721
Setaria italica	52.259	0.386834
Setaria italica	11.8145	13.1216
Setaria italica	7.52042	4.52573
Setaria italica	37.84	-3.35
Setaria italica	38.36	-2.1
Setaria italica	40.41	-2.92
Setaria italica	46.9908	18.2405
Setaria italica	51.4577	4.41936
Setaria italica	51.0511	3.66305
Setaria italica	40.57	-105.08
Setaria italica	40.57	-105.08
Setaria italica	40.7	-102.29
Setaria italica	40.8	-104.8
Setaria italica	40.57	-105.08
Setaria italica	52.592	1.4681
Setaria italica	-35.212	149.026
Setaria italica	-35.1871	149.142
Setaria italica	-35.2121	149.027
Setaria italica	46.6851	9.49762
Setaria italica	46.7795	9.23926
Setaria italica	58.5165	15.0359
Setaria italica	56.6529	12.8731
Setaria italica	59.1195	17.9212
Setaria italica	59.1195	17.9212
Setaria italica	59.1954	17.8434
Setaria italica	59.2275	17.9556
Setaria italica	59.0677	17.7197
Setaria italica	59.2271	17.8837
Setaria italica	59.2271	17.8837
Setaria italica	59.0677	17.7197
Setaria italica	59.3138	15.4427
Setaria italica	56.6532	12.8686
Setaria italica	59.2243	17.9526
Setaria italica	59.2243	17.9526
Setaria italica	59.2243	17.9526
Setaria italica	59.1371	17.5694
Setaria italica	59.2275	17.9556
Setaria italica	59.2545	18.0624
Setaria italica	59.3422	16.542
Setaria italica	59.3422	16.542
Setaria italica	59.1788	17.9936
Setaria italica	59.4968	17.8316
Setaria italica	59.2573	18.0589
Setaria italica	12.6	-7.76667
Setaria italica	39.0868	-76.7344
Setaria italica	-33.2728	151.455
Setaria italica	45.282	37.3653
Setaria italica	30.68	-87.96
Setaria italica	65.0505	25.4087
Setaria italica	61.262	24.071
Setaria italica	61.4975	23.8981
Setaria italica	65.0505	25.4087
Setaria italica	63.6803	22.7459
Setaria italica	64.6662	24.5568
Setaria italica	65.0581	25.5336
Setaria italica	61.4647	23.8355
Setaria italica	65.0505	25.4087
Setaria italica	65.0505	25.4087
Setaria italica	60.1704	24.9252
Setaria italica	65.0505	25.4087
Setaria italica	65.0505	25.4087
Setaria italica	60.1704	24.9252
Setaria italica	65.0505	25.4087
Setaria italica	65.0505	25.4087
Setaria italica	65.0505	25.4087
Setaria italica	65.0505	25.4087
Setaria italica	61.2622	24.0699
Setaria italica	64.6662	24.5568
Setaria italica	61.2621	24.0713
Setaria italica	64.6662	24.5568
Setaria italica	64.6662	24.5568
Setaria italica	64.6662	24.5568
Setaria italica	65.0355	25.4298
Setaria italica	65.0505	25.4087
Setaria italica	65.0355	25.4298
Setaria italica	65.0581	25.5336
Setaria italica	65.0505	25.4087
Setaria italica	65.0505	25.4087
Setaria italica	65.0505	25.4087
Setaria italica	65.0581	25.5336
Setaria italica	65.0505	25.4087
Setaria italica	65.0505	25.4087
Setaria italica	65.0505	25.4087
Setaria italica	65.0505	25.4087
Setaria italica	65.0505	25.4087
Setaria italica	52.35	4.9
Setaria italica	52	4.35
Setaria italica	50.85	5.65
Setaria italica	50.85	5.65
Setaria italica	52.35	4.85
Setaria italica	50.85	5.65
Setaria italica	53.05	6.65
Setaria italica	50.85	5.65
Setaria italica	50.85	5.65
Setaria italica	53.3	6.75
Setaria italica	50.85	5.65
Setaria italica	53.1	6.75
Setaria italica	53.15	6.75
Setaria italica	52	4.35
Setaria italica	52.35	4.85
Setaria italica	53.3	6.75
Setaria italica	50.85	5.65
Setaria italica	53.3	6.75
Setaria italica	52.35	4.85
Setaria italica	52.25	6.15
Setaria italica	52.15	4.45
Setaria italica	52.35	4.9
Setaria italica	50.95	5.7
Setaria italica	51.05	5.75
Setaria italica	51.45	3.55
Setaria italica	52.35	4.95
Setaria italica	52.6	4.75
Setaria italica	52.05	4.25
Setaria italica	52.15	4.5
Setaria italica	50.8	5.9
Setaria italica	51.3	3.85
Setaria italica	52.35	5.15
Setaria italica	50.85	5.8
Setaria italica	52.1	4.25
Setaria italica	52.35	5.15
Setaria italica	53.2	6.6
Setaria italica	52.35	5.15
Setaria italica	50.85	5.65
Setaria italica	50.85	5.65
Setaria italica	51.25	4.05
Setaria italica	52.35	4.6
Setaria italica	50.85	5.65
Setaria italica	50.85	5.65
Setaria italica	53.3	6.75
Setaria italica	51.45	3.85
Setaria italica	50.85	5.65
Setaria italica	50.85	5.65
Setaria italica	53.3	6.75
Setaria italica	50.85	5.65
Setaria italica	52.35	4.85
Setaria italica	52.35	4.85
Setaria italica	51.1	5.8
Setaria italica	52.1	4.25
Setaria italica	51.5	5.1
Setaria italica	52	4.3
Setaria italica	51.6	5.4
Setaria italica	53.05	5.5
Setaria italica	50.85	5.8
Setaria italica	52	5.3
Setaria italica	53.25	6.35
Setaria italica	53.25	6.35
Setaria italica	52.05	4.2
Setaria italica	52.5	6.05
Setaria italica	52.6	4.75
Setaria italica	52.6547	59.5882
Setaria italica	35.4425	-80.7456
Setaria italica	-29.9167	31
Setaria italica	-26.125	28.125
Setaria italica	-26.125	28.125
Setaria italica	-25.625	28.125
Setaria italica	-26.875	29.375
Setaria italica	-25.625	28.125
Setaria italica	-33.875	18.375
Setaria italica	-28.875	32.125
Setaria italica	-26.7514	27.7839
Setaria italica	-31.875	23.875
Setaria italica	-31.375	25.125
Setaria italica	-29.875	31.125
Setaria italica	-24.875	28.375
Setaria italica	-25.625	28.125
Setaria italica	-25.625	28.125
Setaria italica	-30.125	30.875
Setaria italica	-17.8333	31.0833
Setaria italica	-23.125	31.375
Setaria italica	-33.375	26.625
Setaria italica	-28.375	21.125
Setaria italica	-29.875	31.125
Setaria italica	-28.875	24.875
Setaria italica	-29.875	27.375
Setaria italica	-29.875	27.125
Setaria italica	-25.625	28.125
Setaria italica	32.2325	-89.3488
Setaria italica	44.2283	42.0482
Setaria italica	51.2324	5.14666
Setaria italica	51.235	4.43817
Setaria italica	51.1263	5.25786
Setaria italica	51.2439	3.20687
Setaria italica	51.165	5.17211
Setaria italica	50.917	5.72575
Setaria italica	51.2021	5.43245
Setaria italica	50.959	5.47842
Setaria italica	51.0951	5.10597
Setaria italica	51.2324	5.14666
Setaria italica	51.1513	5.03437
Setaria italica	51.0983	5.1451
Setaria italica	50.9465	5.72792
Setaria italica	51.1677	5.11953
Setaria italica	51.215	5.30282
Setaria italica	50.8086	5.676
Setaria italica	50.9477	5.72212
Setaria italica	51.1719	5.12306
Setaria italica	56.0362	14.5734
Setaria italica	36.6879	-76.2181
Setaria italica	47.2133	4.96313
Setaria italica	44.2613	4.14808
Setaria italica	45.6642	3.07412
Setaria italica	46.2931	6.40828
Setaria italica	46.2931	6.40828
Setaria italica	46.3711	6.48205
Setaria italica	46.2931	6.40828
Setaria italica	46.2931	6.40828
Setaria italica	46.3711	6.48205
Setaria italica	46.306	6.43516
Setaria italica	46.3711	6.48205
Setaria italica	46.2931	6.40828
Setaria italica	46.2931	6.40828
Setaria italica	46.3711	6.48205
Setaria italica	45.7738	-0.67737
Setaria italica	45.8669	-0.28787
Setaria italica	47.764	3.89103
Setaria italica	47.0928	3.00108
Setaria italica	48.6321	1.14962
Setaria italica	48.4424	1.40691
Setaria italica	46.9918	1.17447
Setaria italica	49.7019	4.68333
Setaria italica	48.6456	2.40819
Setaria italica	47.7522	2.35685
Setaria italica	47.178	2.98603
Setaria italica	47.9111	2.80502
Setaria italica	48.3605	3.59049
Setaria italica	47.647	1.39956
Setaria italica	48.9296	2.35929
Setaria italica	46.9918	1.17447
Setaria italica	47.9231	3.50807
Setaria italica	48.6755	2.92845
Setaria italica	49.6968	4.92962
Setaria italica	47.1835	3.02965
Setaria italica	47.0698	2.99416
Setaria italica	48.6777	2.4215
Setaria italica	47.8539	2.11947
Setaria italica	46.6331	2.40181
Setaria italica	47.2291	2.94113
Setaria italica	47.5296	1.61099
Setaria italica	47.5505	1.7175
Setaria italica	47.5514	1.54386
Setaria italica	47.2023	1.6278
Setaria italica	47.4589	1.14458
Setaria italica	48.9067	4.66672
Setaria italica	47.3827	0.84107
Setaria italica	47.5505	1.7175
Setaria italica	47.5684	1.58671
Setaria italica	47.0852	3.06591
Setaria italica	47.2291	2.94113
Setaria italica	47.7783	1.63936
Setaria italica	47.6816	1.45398
Setaria italica	49.055	2.17428
Setaria italica	48.9893	1.91392
Setaria italica	46.7206	3.71151
Setaria italica	46.8067	4.42677
Setaria italica	46.276	4.03927
Setaria italica	48.2144	2.02192
Setaria italica	48.2309	5.50124
Setaria italica	48.0767	4.61646
Setaria italica	48.0002	3.36276
Setaria italica	47.1437	5.70557
Setaria italica	47.1405	5.83744
Setaria italica	47.2272	5.97426
Setaria italica	47.0595	5.43772
Setaria italica	47.0595	5.43772
Setaria italica	47.1467	5.57369
Setaria italica	47.5965	5.59537
Setaria italica	47.6769	5.99935
Setaria italica	47.0595	5.43772
Setaria italica	47.0567	5.56939
Setaria italica	47.0595	5.43772
Setaria italica	45.3034	5.93544
Setaria italica	47.0595	5.43772
Setaria italica	47.1467	5.57369
Setaria italica	47.0595	5.43772
Setaria italica	47.0567	5.56939
Setaria italica	47.4166	5.58665
Setaria italica	47.7436	6.80449
Setaria italica	47.0595	5.43772
Setaria italica	47.1405	5.83744
Setaria italica	47.0567	5.56939
Setaria italica	12.1202	15.0617
Setaria italica	51.0889	16.4098
Setaria italica	51.0889	16.4098
Setaria italica	53.2105	13.3156
Setaria italica	50.6457	17.9005
Setaria italica	53.8581	20.821
Setaria italica	52.3271	17.2469
Setaria italica	50.6457	17.9005
Setaria italica	52.3271	17.2469
Setaria italica	50.8812	8.0212
Setaria italica	49.9048	24.0898
Setaria italica	52.3271	17.2469
Setaria italica	52.3271	17.2469
Setaria italica	52.3271	17.2469
Setaria italica	50.8938	8.1904
Setaria italica	45.2751	0.92012
Setaria italica	29.8845	-92.5583
Setaria italica	-27.4151	153.084
Setaria italica	-27.5901	149.926
Setaria italica	-27.5239	152.979
Setaria italica	-28.4984	151.501
Setaria italica	-27.4151	153.084
Setaria italica	-27.4984	153.501
Setaria italica	-27.5817	152.251
Setaria italica	-27.4151	152.918
Setaria italica	-26.2484	151.751
Setaria italica	-27.4151	153.084
Setaria italica	-27.5817	151.918
Setaria italica	-27.5067	153.026
Setaria italica	-28.0817	152.751
Setaria italica	56.8596	35.9119
Setaria italica	43.0994	133.957
Setaria italica	-33.424	151.287
Setaria italica	55.0672	86.4122
Setaria italica	53.8031	87.4592
Setaria italica	53.5948	86.9341
Setaria italica	54.8208	87.0702
Setaria italica	55.3834	86.1461
Setaria italica	55.2361	86.1154
Setaria italica	55.5225	86.6544
Setaria italica	55.3663	86.2033
Setaria italica	55.403	86.1369
Setaria italica	54.65	86.1667
Setaria italica	55.1019	86.304
Setaria italica	54.4681	86.7061
Setaria italica	55.1408	85.4964
Setaria italica	55.3663	86.2033
Setaria italica	55.2361	86.1154
Setaria italica	53.6462	87.9557
Setaria italica	58.5165	15.036
Setaria italica	58.5164	15.0363
Setaria italica	56.4102	12.6443
Setaria italica	59.4069	17.6628
Setaria italica	57.9103	12.0702
Setaria italica	57.7571	12.0006
Setaria italica	58.5165	15.036
Setaria italica	58.6656	16.1757
Setaria italica	58.562	16.2166
Setaria italica	58.5165	15.0361
Setaria italica	60.6296	16.7537
Setaria italica	58.5165	15.0363
Setaria italica	56.4366	12.6951
Setaria italica	58.5165	15.0358
Setaria italica	58.5166	15.0357
Setaria italica	60.642	16.8807
Setaria italica	55.9491	13.6461
Setaria italica	57.7583	12.0013
Setaria italica	58.5165	15.0358
Setaria italica	60.6765	17.1344
Setaria italica	57.3678	15.6881
Setaria italica	56.4997	15.0169
Setaria italica	57.7686	16.5907
Setaria italica	58.5165	15.0358
Setaria italica	58.3171	13.7132
Setaria italica	51.2359	4.43461
Setaria italica	51.236	4.43418
Setaria italica	51.1481	4.57619
Setaria italica	51.236	4.43418
Setaria italica	51.2359	4.43461
Setaria italica	40.4612	-103.032
Setaria italica	35.7	140.267
Setaria italica	41.6023	-87.2584
Setaria italica	42.0111	-87.8406
Setaria italica	41.6843	-93.5697
Setaria italica	42.0375	-93.4661
Setaria italica	43.293	-91.8508
Setaria italica	43.0759	-94.6673
Setaria italica	42.0386	-93.9391
Setaria italica	43.0759	-94.6673
Setaria italica	42.0375	-93.4661
Setaria italica	42.0386	-93.9391
Setaria italica	41.0292	-93.7841
Setaria italica	42.0375	-93.4661
Setaria italica	41.7724	-91.1326
Setaria italica	40.9859	-91.5443
Setaria italica	42.3875	-95.1052
Setaria italica	42.0417	-92.9815
Setaria italica	42.0375	-93.4661
Setaria italica	42.0375	-93.4661
Setaria italica	41.6886	-95.8271
Setaria italica	42.8644	-91.8394
Setaria italica	42.0375	-93.4661
Setaria italica	43.0759	-94.6673
Setaria italica	43.378	-94.6694
Setaria italica	42.0386	-93.9391
Setaria italica	42.3875	-95.1052
Setaria italica	42.0395	-94.8676
Setaria italica	43.378	-94.6694
Setaria italica	42.4715	-92.308
Setaria italica	42.0425	-94.3887
Setaria italica	42.0395	-94.8676
Setaria italica	41.6417	-90.6223
Setaria italica	42.7822	-94.2028
Setaria italica	40.9859	-91.5443
Setaria italica	43.293	-91.8508
Setaria italica	41.6417	-90.6223
Setaria italica	41.4838	-91.1187
Setaria italica	41.2182	-91.257
Setaria italica	41.4838	-91.1187
Setaria italica	43.293	-91.8508
Setaria italica	42.0425	-94.3887
Setaria italica	42.0375	-93.4661
Setaria italica	35.5949	140.134
Setaria italica	42.9942	144.34
Setaria italica	49.9436	29.6078
Setaria italica	46.9286	7.34015
Setaria italica	46.4737	6.36443
Setaria italica	46.7934	7.66784
Setaria italica	47.5967	8.66855
Setaria italica	53.5574	-0.0294
Setaria italica	36.3116	138.424
Setaria italica	35.3297	139.322
Setaria italica	26.6203	127.962
Setaria italica	24.931	125.243
Setaria italica	24.3244	124.089
Setaria italica	50.8829	4.34882
Setaria italica	57.2922	15.5824
Setaria italica	50.963	6.98542
Setaria italica	60.0074	11.0658
Setaria italica	43.5277	-96.6134
Setaria italica	50.8829	4.34879
Setaria italica	50.8054	3.20925
Setaria italica	51.2415	4.40566
Setaria italica	50.8829	4.34882
Setaria italica	51.2415	4.40654
Setaria italica	60.2243	10.3365
Setaria italica	58.1348	7.86351
Setaria italica	39.2936	-77.7217
Setaria italica	39.2815	-77.739
Setaria italica	53.6272	38.5947
Setaria italica	54.1813	37.5896
Setaria italica	53.617	36.1087
Setaria italica	53.9241	37.9163
Setaria italica	54.2305	37.8312
Setaria italica	53.4915	36.8065
Setaria italica	53.9241	37.9163
Setaria italica	37.23	128.08
Setaria italica	49.27	-123.09
Setaria italica	50.9412	4.37111
Setaria italica	50.9503	5.74579
Setaria italica	45.0343	8.82188
Setaria italica	45.1476	8.33266
Setaria italica	45.2372	8.28841
Setaria italica	45.0842	8.40371
Setaria italica	45.1169	8.40591
Setaria italica	45.1743	8.20037
Setaria italica	40.6345	-74.1121
Setaria italica	40.6043	-74.0871
Setaria italica	40.6323	-74.1651
Setaria italica	40.6332	-74.1365
Setaria italica	40.6332	-74.1365
Setaria italica	40.574	-74.1304
Setaria italica	40.6323	-74.1651
Setaria italica	40.607	-74.1621
Setaria italica	40.6323	-74.1651
Setaria italica	40.6323	-74.1651
Setaria italica	40.3416	-74.0822
Setaria italica	40.6323	-74.1651
Setaria italica	40.6132	-74.1224
Setaria italica	40.6423	-74.0929
Setaria italica	33.5844	-101.879
Setaria italica	33.5844	-101.879
Setaria italica	31.9859	-98.9804
Setaria italica	33.5844	-101.879
Setaria italica	33.5844	-101.879
Setaria italica	37.2397	-97.1231
Setaria italica	33.5844	-101.879
Setaria italica	33.5844	-101.879
Setaria italica	33.5844	-101.879
Setaria italica	33.5844	-101.879
Setaria italica	33.5844	-101.879
Setaria italica	52.1952	103.262
Setaria italica	52.4834	103.815
Setaria italica	52.068	104.082
Setaria italica	52.477	103.782
Setaria italica	52.4834	103.815
Setaria italica	52.477	103.782
Setaria italica	50.8503	5.62723
Setaria italica	39.6631	-76.6719
Setaria italica	39.6455	-76.1499
Setaria italica	44.9439	10.2319
Setaria italica	44.8347	9.5153
Setaria italica	44.838	11.6197
Setaria italica	48.8	13.64
Setaria italica	43.2437	11.2513
Setaria italica	43.7908	11.7196
Setaria italica	34.8735	135.335
Setaria italica	32.3912	130.609
Setaria italica	33.5667	134.033
Setaria italica	35.304	139.606
Setaria italica	36.3537	138
Setaria italica	36.7279	138.5
Setaria italica	36.1871	138.5
Setaria italica	36.9763	138.625
Setaria italica	43.7589	143.887
Setaria italica	43.7589	143.887
Setaria italica	50.6795	5.46551
Setaria italica	48.5356	16.0758
Setaria italica	43.64	3.87
Setaria italica	45.3707	6.28173
Setaria italica	47.1232	5.60823
Setaria italica	46.9395	5.36684
Setaria italica	46.9269	5.31817
Setaria italica	50.4115	4.59269
Setaria italica	51.3144	-0.478312
Setaria italica	-37.8484	145.201
Setaria italica	-37.8818	145.135
Setaria italica	-37.8151	145.101
Setaria italica	-37.9622	145.028
Setaria italica	-36.3151	145.051
Setaria italica	-36.225	144.908
Setaria italica	-37.4683	145.106
Setaria italica	-37.8151	145.101
Setaria italica	-37.8868	145.13
Setaria italica	-36.2733	144.986
Setaria italica	-37.8651	145.201
Setaria italica	-36.7651	146.418
Setaria italica	-37.8868	145.13
Setaria italica	-33.87	151.07
Setaria italica	23.5929	120.601
Setaria italica	55.7392	-4.08012
Setaria italica	55.8523	-4.29386
Setaria italica	24.8162	121.005
Setaria italica	51.7594	-1.26248
Setaria italica	50.713	-3.53815
Setaria italica	51.7758	0.020581
Setaria italica	50.7451	-3.48959
Setaria italica	51.1742	-4.6479
Setaria italica	51.7774	-1.26219
Setaria italica	51.8197	-0.05218
Setaria italica	51.7775	-1.29117
Setaria italica	52.0015	-0.326194
Setaria italica	51.71	-0.346384
Setaria italica	52.0616	1.13499
Setaria italica	50.0637	-5.17315
Setaria italica	51.9743	-1.14249
Setaria italica	51.5235	-0.978018
Setaria italica	50.4489	-4.88893
Setaria italica	50.4475	-4.94519
Setaria italica	51.6141	-1.06264
Setaria italica	52.233	1.44002
Setaria italica	51.71	-0.346384
Setaria italica	51.8197	-0.05073
Setaria italica	51.7892	0.101657
Setaria italica	52.343	1.62553
Setaria italica	52.1655	0.557307
Setaria italica	51.5589	-0.919523
Setaria italica	51.8821	-0.369137
Setaria italica	52.3451	1.61835
Setaria italica	51.741	-1.20485
Setaria italica	51.817	-0.10453
Setaria italica	51.7419	-1.34966
Setaria italica	52.233	1.44002
Setaria italica	54.1871	-1.37321
Setaria italica	52.343	1.62553
Setaria italica	52.2584	0.416109
Setaria italica	50.0637	-5.17315
Setaria italica	52.0007	-0.267954
Setaria italica	52.1657	-0.495501
Setaria italica	51.8761	-0.35991
Setaria italica	51.7892	0.101657
Setaria italica	52.4932	1.75504
Setaria italica	51.9208	-1.20168
Setaria italica	50.6569	-3.34532
Setaria italica	51.8197	-0.05073
Setaria italica	52.0096	-1.0544
Setaria italica	51.71	-0.346384
Setaria italica	51.8821	-0.369137
Setaria italica	51.817	-0.10453
Setaria italica	52.0598	1.1531
Setaria italica	51.7474	-0.253759
Setaria italica	51.7619	-0.037279
Setaria italica	51.8821	-0.369137
Setaria italica	52.0934	-0.468738
Setaria italica	51.8197	-0.05073
Setaria italica	51.8347	-0.08782
Setaria italica	51.95	-0.50273
Setaria italica	51.9921	-1.11303
Setaria italica	51.9204	-1.14352
Setaria italica	51.9476	-0.491897
Setaria italica	50.1643	-5.4319
Setaria italica	51.644	-0.483924
Setaria italica	52.0795	-1.43962
Setaria italica	52.4932	1.75504
Setaria italica	50.3548	-5.05193
Setaria italica	51.7737	0.009618
Setaria italica	51.9651	-0.265686
Setaria italica	50.5542	-4.18943
Setaria italica	51.817	-0.10453
Setaria italica	51.71	-0.346384
Setaria italica	50.4124	-4.07028
Setaria italica	51.9136	-0.47486
Setaria italica	51.8347	-0.08782
Setaria italica	51.9651	-0.265686
Setaria italica	51.7737	0.009618
Setaria italica	51.8085	-0.026552
Setaria italica	50.1558	-5.09523
Setaria italica	51.8148	0.102124
Setaria italica	51.7737	0.009618
Setaria italica	51.9679	1.27405
Setaria italica	52.2584	0.416109
Setaria italica	50.13	-5.37347
Setaria italica	52.1261	-0.233879
Setaria italica	51.7737	0.009618
Setaria italica	51.8197	-0.05073
Setaria italica	52.3105	0.506971
Setaria italica	52.084	-1.43227
Setaria italica	51.7737	0.009618
Setaria italica	50.3548	-5.05193
Setaria italica	51.8197	-0.05073
Setaria italica	51.7298	-0.191445
Setaria italica	51.7319	-0.336173
Setaria italica	51.8197	-0.05073
Setaria italica	52.3451	0.567664
Setaria italica	51.7387	-0.915241
Setaria italica	51.8347	-0.08782
Setaria italica	51.817	-0.10453
Setaria italica	51.8197	-0.05073
Setaria italica	51.65	-1.0619
Setaria italica	51.7454	-0.045961
Setaria italica	51.8197	-0.05073
Setaria italica	51.8173	-0.042852
Setaria italica	51.7763	0.018428
Setaria italica	52.4574	1.75198
Setaria italica	51.7758	0.020581
Setaria italica	51.8197	-0.05073
Setaria italica	50.2937	-3.61584
Setaria italica	51.9679	1.27405
Setaria italica	52.1655	0.557307
Setaria italica	51.8197	-0.187849
Setaria italica	51.8114	-0.038032
Setaria italica	52.1481	-0.525325
Setaria italica	51.7754	0.015491
Setaria italica	52.0616	1.13499
Setaria italica	50.0637	-5.17315
Setaria italica	51.7412	-1.23381
Setaria italica	51.9679	1.27405
Setaria italica	51.9679	1.27405
Setaria italica	50.6569	-3.34532
Setaria italica	50.1565	-5.06728
Setaria italica	51.8347	-0.08782
Setaria italica	51.5589	-0.919523
Setaria italica	52.0598	1.1531
Setaria italica	51.6584	-1.59377
Setaria italica	52.3451	1.61835
Setaria italica	51.9651	-0.265686
Setaria italica	52.3451	0.567664
Setaria italica	51.1742	-4.6479
Setaria italica	51.9338	-0.648727
Setaria italica	51.5821	-0.998353
Setaria italica	47.5848	7.64964
Setaria italica	34.0987	-112.462
Setaria italica	34.739	-111.912
Setaria italica	57.7803	11.9811
Setaria italica	58.8355	11.2173
Setaria italica	58.2974	11.4738
Setaria italica	60.6248	16.7742
Setaria italica	56.2083	40.25
Setaria italica	55.625	40.75
Setaria italica	47.0062	5.39877
Setaria italica	45.0559	4.94741
Setaria italica	47.0056	5.4248
Setaria italica	-37.8954	145.004
Setaria italica	56.5428	85.1125
Setaria italica	42.1049	-84.5452
Setaria italica	50.7784	5.46785
Setaria italica	-35.3917	149.142
Setaria italica	39.9498	-90.2107
Setaria italica	40.2941	-90.0563
Setaria italica	39.1888	-121.999
Setaria italica	33.4936	-79.0713
Setaria italica	45.1326	-71.8032
Setaria italica	41.7138	-87.6675
Setaria italica	52.3664	-2.71371
Setaria italica	55.7227	13.1848
Setaria italica	58.5924	16.1902
Setaria italica	57.6999	11.662
Setaria italica	58.3803	11.2931
Setaria italica	58.3637	11.267
Setaria italica	58.3833	11.951
Setaria italica	58.382	11.9511
Setaria italica	57.889	11.9805
Setaria italica	58.1641	11.5036
Setaria italica	57.7361	11.9956
Setaria italica	58.3788	13.8814
Setaria italica	58.7043	13.8657
Setaria italica	57.6509	12.9115
Setaria italica	57.6923	12.9358
Setaria italica	50.87	5.2711
Setaria italica	50.9153	5.21509
Setaria italica	51.251	4.41913
Setaria italica	51.206	4.33322
Setaria italica	51.1248	4.10474
Setaria italica	50.906	5.25758
Setaria italica	50.8056	5.44011
Setaria italica	50.8237	5.42633
Setaria italica	50.8879	5.27145
Setaria italica	50.6503	9.1705
Setaria italica	50.6503	9.1705
Setaria italica	63.434	10.671
Setaria italica	-43.5684	172.619
Setaria italica	39.3265	-96.831
Setaria italica	35.86	104.2
Setaria italica	59.6728	10.7705
Setaria italica	42.55	2.27
Setaria italica	41.94	2.29
Setaria italica	41.33	1.18
Setaria italica	41.94	2.29
Setaria italica	41.59	1.74
Setaria italica	50.1961	4.54333
Setaria italica	30.5657	-97.7524
Setaria italica	48.1927	16.2696
Setaria italica	30.698	-95.599
Setaria italica	29.7839	-95.4334
Setaria italica	29.7839	-95.4329
Setaria italica	31.2738	-97.5502
Setaria italica	31.3424	-97.5127
Setaria italica	53.361	-0.2363
Setaria italica	47.3583	9.58983
Setaria italica	47.1347	9.51491
Setaria italica	59.1844	10.9635
Setaria italica	59.4605	25.5171
Setaria italica	59.35	24.5833
Setaria italica	58.05	27.0833
Setaria italica	59.35	24.75
Setaria italica	59.15	24.25
Setaria italica	59.15	24.25
Setaria italica	51.2469	4.19004
Setaria italica	32.8293	-96.7149
Setaria italica	41.6586	-88.4689
Setaria italica	38.9556	-76.9728
Setaria italica	59.35	26.4167
Setaria italica	58.35	26.75
Setaria italica	57.85	26.75
Setaria italica	59.35	24.5833
Setaria italica	57.75	26.0833
Setaria italica	58.05	27.0833
Setaria italica	57.95	26.75
Setaria italica	58.05	27.0833
Setaria italica	57.85	27.0833
Setaria italica	57.95	26.75
Setaria italica	57.85	27.0833
Setaria italica	57.9499	27.6413
Setaria italica	59.45	24.75
Setaria italica	59.35	24.4167
Setaria italica	22.699	120.467
Setaria italica	45.3453	-75.8167
Setaria italica	42.7748	-80.289
Setaria italica	39.371	-96.6783
Setaria italica	55.5547	13.1097
Setaria italica	47.83	13.03
Setaria italica	47.83	13.03
Setaria italica	47.81	13.04
Setaria italica	47.91	12.97
Setaria italica	46.63	14.31
Setaria italica	47.98	13.21
Setaria italica	47.81	13.04
Setaria italica	47.81	13.04
Setaria italica	47.7	13.1
Setaria italica	47.87	12.99
Setaria italica	47.76	13.09
Setaria italica	47.83	13.04
Setaria italica	47.91	12.97
Setaria italica	47.8	12.99
Setaria italica	47.76	13.09
Setaria italica	47.83	13.03
Setaria italica	47.8	13.09
Setaria italica	47.63	13.15
Setaria italica	47.78	13.09
Setaria italica	47.7	13.1
Setaria italica	47.8	13.05
Setaria italica	47.63	13.13
Setaria italica	47.88	12.96
Setaria italica	47.81	13.04
Setaria italica	47.87	12.99
Setaria italica	47.83	13.03
Setaria italica	47.82	13.03
Setaria italica	43.2919	-89.751
Setaria italica	44.9833	-69.0433
Setaria italica	27.3656	95.9636
Setaria italica	-36.07	146.95
Setaria italica	21.3133	104.523
Setaria italica	37.4997	127.418
Setaria italica	37.6595	126.198
Setaria italica	33.5426	126.776
Setaria italica	34.8657	128.017
Setaria italica	37.8062	127.544
Setaria italica	33.5426	126.776
Setaria italica	36.6636	126.969
Setaria italica	59.45	24.9167
Setaria italica	59.45	24.9167
Setaria italica	58.9562	11.1755
Setaria italica	58.3562	11.2422
Setaria italica	54.327	-4.38499
Setaria italica	54.4041	-4.37329
Setaria italica	54.4085	-4.37355
Setaria italica	54.3273	-4.39193
Setaria italica	54.3273	-4.39193
Setaria italica	51.5127	-3.21814
Setaria italica	51.4305	-3.21753
Setaria italica	-15.7797	-47.9294
Setaria italica	43.331	-3.043
Setaria italica	43.313	-3.043
Setaria italica	50.9718	3.11457
Setaria italica	39.3357	-82.0175
Setaria italica	14.5	76.4667
Setaria italica	44.271	-77.46
Setaria italica	44.5858	5.08015
Setaria italica	48.6935	8.58678
Setaria italica	48.8996	2.22921
Setaria italica	44.0953	4.67722
Setaria italica	44.8665	-0.536076
Setaria italica	47.8073	10.3349
Setaria italica	43.9227	5.48883
Setaria italica	44.1376	4.78911
Setaria italica	41.7147	-88.1175
Setaria italica	45.5084	-0.524284
Setaria italica	45.4705	9.10134
Setaria italica	38.9361	-77.4077
Setaria italica	48.6049	2.51909
Setaria italica	47.4484	-0.287526
Setaria italica	47.6065	8.87546
Setaria italica	50.497	4.37924
Setaria italica	47.5517	8.66751
Setaria italica	46.8832	7.14344
Setaria italica	47.5416	9.39795
Setaria italica	47.5416	9.39795
Setaria italica	47.6367	9.06873
Setaria italica	47.5486	8.93316
Setaria italica	47.5494	8.86675
Setaria italica	47.0522	9.05096
Setaria italica	47.5494	8.86675
Setaria italica	47.4956	9.46263
Setaria italica	47.3732	8.53098
Setaria italica	47.2867	8.06652
Setaria italica	46.9257	8.25927
Setaria italica	47.1056	8.26202
Setaria italica	47.6393	8.86917
Setaria italica	47.5935	8.93442
Setaria italica	47.0358	8.31702
Setaria italica	46.2985	7.73066
Setaria italica	47.5416	9.39795
Setaria italica	47.0358	8.31702
Setaria italica	46.8807	8.25858
Setaria italica	47.4956	9.46263
Setaria italica	-33.3508	151.367
Setaria italica	50.9518	3.1159
Setaria italica	51.1425	4.45011
Setaria italica	51.1997	4.38723
Setaria italica	51.2148	4.46925
Setaria italica	51.4201	-2.53996
Setaria italica	51.5033	-2.70015
Setaria italica	51.4408	-2.62725
Setaria italica	51.5138	-2.50216
Setaria italica	51.3791	-2.32467
Setaria italica	51.4246	-2.53426
Setaria italica	55.7788	-2.14585
Setaria italica	55.8563	-4.31807
Setaria italica	55.7788	-2.14585
Setaria italica	55.7694	-4.15348
Setaria italica	56.1418	-3.20855
Setaria italica	55.8905	-4.63198
Setaria italica	55.9621	-3.20294
Setaria italica	57.6547	-3.30033
Setaria italica	57.6245	-3.58391
Setaria italica	55.9219	-3.17769
Setaria italica	55.9636	-3.04279
Setaria italica	55.9218	-3.19369
Setaria italica	55.8569	-4.28615
Setaria italica	55.9219	-3.17769
Setaria italica	57.4751	-4.25289
Setaria italica	51.652	-2.65184
Setaria italica	55.9218	-3.19369
Setaria italica	55.9636	-3.04279
Setaria italica	51.5601	-2.93904
Setaria italica	57.6547	-3.30033
Setaria italica	57.6149	-3.63371
Setaria italica	55.9576	-3.21081
Setaria italica	57.7088	-3.28548
Setaria italica	55.9576	-3.21081
Setaria italica	51.7062	-4.96837
Setaria italica	51.5601	-2.93904
Setaria italica	51.7062	-4.96837
Setaria italica	51.5601	-2.93904
Setaria italica	51.652	-2.65184
Setaria italica	57.9309	38.225
Setaria italica	58.1188	38.2073
Setaria italica	54.8952	38.8059
Setaria italica	54.3133	-4.39189
Setaria italica	57.7562	12.0021
Setaria italica	57.6472	12.0505
Setaria italica	57.6472	12.0505
Setaria italica	55.2224	11.7749
Setaria italica	55.6316	11.6353
Setaria italica	-21.1825	-175.248
Setaria italica	59.6867	10.2732
Setaria italica	60.2243	10.3365
Setaria italica	46.5204	6.55899
Setaria italica	47.4677	7.80338
Setaria italica	46.4328	6.95074
Setaria italica	46.7458	6.62074
Setaria italica	46.7458	6.62074
Setaria italica	47.5967	8.66855
Setaria italica	46.5193	6.42868
Setaria italica	46.2979	6.95196
Setaria italica	46.9286	7.34015
Setaria italica	46.9286	7.40581
Setaria italica	46.9286	7.34015
Setaria italica	46.9736	7.47149
Setaria italica	47.237	8.66027
Setaria italica	46.5209	6.62414
Setaria italica	46.7916	6.75102
Setaria italica	47.5494	8.86675
Setaria italica	46.9286	7.47146
Setaria italica	46.5199	6.49384
Setaria italica	46.9736	7.47149
Setaria italica	47.2832	8.52914
Setaria italica	46.5209	6.62414
Setaria italica	46.9286	7.40581
Setaria italica	46.9736	7.47149
Setaria italica	45.8389	8.95092
Setaria italica	46.7907	6.62006
Setaria italica	47.5967	8.66855
Setaria italica	46.5209	6.62414
Setaria italica	46.5204	6.55899
Setaria italica	46.9286	7.47146
Setaria italica	46.2004	6.04591
Setaria italica	46.5193	6.42868
Setaria italica	46.5193	6.42868
Setaria italica	46.9286	7.47146
Setaria italica	47.3282	8.53006
Setaria italica	47.4999	9.19728
Setaria italica	47.3583	9.58983
Setaria italica	47.2873	7.93434
Setaria italica	46.9735	7.53719
Setaria italica	46.2981	7.86044
Setaria italica	46.9286	7.47146
Setaria italica	46.2089	7.34147
Setaria italica	47.4181	8.5319
Setaria italica	47.4648	8.3339
Setaria italica	47.3732	8.53098
Setaria italica	47.3732	8.53098
Setaria italica	46.0188	8.95589
Setaria italica	47.3738	8.46478
Setaria italica	45.8381	9.01525
Setaria italica	45.8381	9.01525
Setaria italica	47.1933	8.5273
Setaria italica	47.1483	8.52639
Setaria italica	46.1161	8.2471
Setaria italica	47.4181	8.5319
Setaria italica	47.4181	8.5319
Setaria italica	47.3732	8.53098
Setaria italica	47.3282	8.53006
Setaria italica	47.3282	8.53006
Setaria italica	47.4181	8.5319
Setaria italica	47.3738	8.46478
Setaria italica	47.3732	8.53098
Setaria italica	47.4181	8.5319
Setaria italica	47.4188	8.46565
Setaria italica	46.5209	6.62414
Setaria italica	47.5517	8.66751
Setaria italica	47.5517	8.66751
Setaria italica	46.5209	6.62414
Setaria italica	47.598	8.53561
Setaria italica	47.3732	8.53098
Setaria italica	47.5959	8.73502
Setaria italica	46.5213	6.6893
Setaria italica	47.2826	8.59522
Setaria italica	47.2826	8.59522
Setaria italica	46.7907	6.62006
Setaria italica	47.2355	8.79232
Setaria italica	46.5213	6.6893
Setaria italica	47.4989	9.26362
Setaria italica	47.3282	8.53006
Setaria italica	46.7912	6.68554
Setaria italica	46.5654	6.55826
Setaria italica	47.3732	8.53098
Setaria italica	46.4768	6.75503
Setaria italica	47.3732	8.53098
Setaria italica	47.3732	8.53098
Setaria italica	46.9286	7.34015
Setaria italica	46.9286	7.34015
Setaria italica	46.9286	7.53711
Setaria italica	46.9286	7.40581
Setaria italica	47.5552	8.26899
Setaria italica	47.2434	7.47165
Setaria italica	46.4328	6.95074
Setaria italica	46.4328	6.95074
Setaria italica	47.2434	7.53769
Setaria italica	47.1984	7.5376
Setaria italica	47.2434	7.47165
Setaria italica	47.2434	7.53769
Setaria italica	46.7458	6.62074
Setaria italica	47.3719	8.66336
Setaria italica	46.9736	7.47149
Setaria italica	46.7795	9.23926
Setaria italica	47.063	7.07663
Setaria italica	47.2434	7.53769
Setaria italica	46.2988	7.60087
Setaria italica	47.2873	7.93434
Setaria italica	47.3766	8.06758
Setaria italica	46.5193	6.42868
Setaria italica	46.6851	9.49762
Setaria italica	46.0638	8.95714
Setaria italica	46.5209	6.62414
Setaria italica	46.5654	6.55826
Setaria italica	46.5213	6.6893
Setaria italica	47.5561	8.13614
Setaria italica	47.1933	8.5273
Setaria italica	47.063	7.07663
Setaria italica	46.5654	6.55826
Setaria italica	47.3766	8.06758
Setaria italica	47.3326	7.86861
Setaria italica	46.0638	8.95714
Setaria italica	47.4227	7.07418
Setaria italica	46.9286	7.47146
Setaria italica	46.1161	8.2471
Setaria italica	51.1671	3.26538
Setaria italica	50.8444	3.23995
Setaria italica	51.2018	4.37123
Setaria italica	50.7922	3.20643
Setaria italica	51.1996	4.38803
Setaria italica	51.1996	4.38803
Setaria italica	50.8444	3.23991
Setaria italica	57.6444	12.055
Setaria italica	40.4606	-91.5669
Setaria italica	39.3363	-82.0167
Setaria italica	59.9726	10.7224
Setaria italica	59.9726	10.7224
Setaria italica	59.9726	10.7224
Setaria italica	59.9726	10.7224
Setaria italica	59.9726	10.7224
Setaria italica	59.9726	10.7224
Setaria italica	59.9726	10.7224
Setaria italica	59.9726	10.7224
Setaria italica	59.9726	10.7224
Setaria italica	59.9726	10.7224
Setaria italica	59.9726	10.7224
Setaria italica	59.9726	10.7224
Setaria italica	59.9726	10.7224
Setaria italica	59.9726	10.7224
Setaria italica	59.9726	10.7224
Setaria italica	57.6443	12.0561
Setaria italica	44.2936	-100.007
Setaria italica	44.2936	-100.007
Setaria italica	-33.9169	151.239
Setaria italica	39.6295	-79.9559
Setaria italica	39.7539	-78.5056
Setaria italica	40.4407	-79.9955
Setaria italica	40.4626	-79.9056
Setaria italica	40.4601	-79.9451
Setaria italica	40.442	-79.9563
Setaria italica	40.578	-80.2231
Setaria italica	44.4703	-89.3278
Setaria italica	41.3082	-72.9282
Setaria italica	41.6064	-90.3354
Setaria italica	40.5253	-80.2393
Setaria italica	40.5196	-79.8899
Setaria italica	40.5574	-80.2177
Setaria italica	40.4032	-79.9108
Setaria italica	39.7083	-80.8239
Setaria italica	39.3176	-74.5946
Setaria italica	42.2098	-79.4667
Setaria italica	41.9097	-83.6681
Setaria italica	41.5891	-80.1505
Setaria italica	44.7844	-89.2417
Setaria italica	40.6931	-78.1432
Setaria italica	40.0581	-78.8278
Setaria italica	38.2731	-91.5015
Setaria italica	43.7981	-73.0876
Setaria italica	43.4731	-91.2939
Setaria italica	40.6975	-79.5864
Setaria italica	39.3281	-77.7581
Setaria italica	42.1238	-79.95
Setaria italica	41.3976	-82.8005
Setaria italica	42.2098	-79.4667
Setaria italica	40.6883	-75.2209
Setaria italica	39.7461	-78.3817
Setaria italica	42.0137	-79.814
Setaria italica	41.216	-78.3972
Setaria italica	40.6883	-75.2209
Setaria italica	40.3167	-78.4882
Setaria italica	40.5339	-79.4568
Setaria italica	40.4211	-80.0029
Setaria italica	40.517	-80.2214
Setaria italica	40.7987	-79.9953
Setaria italica	41.222	-78.2921
Setaria italica	40.4849	-76.3496
Setaria italica	39.8119	-75.4112
Setaria italica	40.6854	-75.2179
Setaria italica	51.2178	4.43363
Setaria italica	56.0661	14.6341
Setaria italica	57.7583	12.0013
Setaria italica	58.1348	7.86351
Setaria italica	-33.6897	117.551
Setaria italica	-33.8333	116.383
Setaria italica	-32.8667	115.95
Setaria italica	-31.9547	115.861
Setaria italica	-15.5797	128.775
Setaria italica	-32.34	116.065
Setaria italica	-32.8667	115.95
Setaria italica	-31.2967	116.825
Setaria italica	-20.3631	119.343
Setaria italica	-31.9782	115.772
Setaria italica	59.1788	17.9938
Setaria italica	58.9991	16.1707
Setaria italica	60.615	15.5816
Setaria italica	59.3635	17.9052
Setaria italica	47.5	19
Setaria italica	53.4	6.15
Setaria italica	53.15	6.6
Setaria italica	52.35	4.95
Setaria italica	51.9	4.6
Setaria italica	52.15	5.35
Setaria italica	53	5.6
Setaria italica	53.25	6.6
Setaria italica	53.2	6.55
Setaria italica	53.15	6.8
Setaria italica	52.7	6.5
Setaria italica	52.05	4.7
Setaria italica	51.85	4.45
Setaria italica	52.15	5.35
Setaria italica	52.05	6.6
Setaria italica	52.3	5
Setaria italica	52	4.35
Setaria italica	53.2	6.55
Setaria italica	51.05	5.75
Setaria italica	52.15	5.35
Setaria italica	52.35	6.6
Setaria italica	52.35	6.6
Setaria italica	52.45	6.1
Setaria italica	50.9	5.7
Setaria italica	53.05	6.65
Setaria italica	53.05	6.65
Setaria italica	51.85	4.45
Setaria italica	53.2	6.55
Setaria italica	51.95	5.65
Setaria italica	44.398	4.38506
Setaria italica	53.15	6.8
Setaria italica	51.5	5.05
Setaria italica	52.55	4.75
Setaria italica	52.15	4.45
Setaria italica	51.7	5.75
Setaria italica	53.25	6.6
Setaria italica	50.85	5.8
Setaria italica	50.8	5.9
Setaria italica	51.9	4.5
Setaria italica	51.05	5.75
Setaria italica	52.35	4.5
Setaria italica	44.4959	-103.88
Setaria italica	44.4528	-103.981
Setaria italica	44.5474	-104.022
Setaria italica	44.5539	-104.022
Setaria italica	45.6394	-103.638
Setaria italica	44.7355	-103.853
Setaria italica	44.7011	-104.337
Setaria italica	44.4806	-103.684
Setaria italica	44.6185	-103.503
Setaria italica	44.5181	-104.033
Setaria italica	-35.3917	149.142
Setaria italica	-35.2667	149.117
Setaria italica	-35.2833	149.133
Setaria italica	-15.5567	128.753
Setaria italica	-33.4987	138.934
Setaria italica	-35.3917	149.142
Setaria italica	-32.4987	139.751
Setaria italica	-35.2833	149.117
Setaria italica	-36.1654	140.918
Setaria italica	-34.9487	138.784
Setaria italica	-26.2887	132.132
Setaria italica	-34.8321	138.501
Setaria italica	-35.531	138.677
Setaria italica	-35.2667	149.117
Setaria italica	-36.3143	140.775
Setaria italica	-33.9332	137.629
Setaria italica	-30.25	151.8
Setaria italica	-34.35	150.48
Setaria italica	-33.42	151.35
Setaria italica	-34.9	138.633
Setaria italica	-35.25	149.117
Setaria italica	-35.0654	138.718
Setaria italica	-28.62	153
Setaria italica	-36.92	149.25
Setaria italica	-35.1667	139.367
Setaria italica	-31.97	141.45
Setaria italica	-30.97	150.25
Setaria italica	-36.07	146.95
Setaria italica	-28.92	149.35
Setaria italica	-34.9667	138.633
Setaria italica	-35.6901	139.338
Setaria italica	-34.8682	138.65
Setaria italica	-34.07	150.82
Setaria italica	-27.5386	152.857
Setaria italica	-34.8834	138.606
Setaria italica	-34.9667	138.633
Setaria italica	-35.1667	139.367
Setaria italica	-15.5811	128.774
Setaria italica	-37.8667	145.15
Setaria italica	-29.3	151.933
Setaria italica	-33.7	151.08
Setaria italica	-31.6	143.033
Setaria italica	-35.2639	149.111
Setaria italica	-35.6901	139.338
Setaria italica	-35.2833	149.133
Setaria italica	-30.97	150.25
Setaria italica	-31.5	145.82
Setaria italica	-35.12	147.37
Setaria italica	-32.9	144.3
Setaria italica	-32.8321	138.184
Setaria italica	-35.2667	149.1
Setaria italica	-35.2667	149.117
Setaria italica	-17.6667	145.117
Setaria italica	-34.8682	138.65
Setaria italica	-36.07	146.95
Setaria italica	-23.37	150.52
Setaria italica	-31.75	142.5
Setaria italica	-33.57	151.17
Setaria italica	-35.2667	149.117
Setaria italica	-32.4	151.75
Setaria italica	-30.22	151.67
Setaria italica	-34.87	150.6
Setaria italica	-31.532	146.351
Setaria italica	-33.42	151.35
Setaria italica	-31.65	150.72
Setaria italica	-34.8321	138.734
Setaria italica	-35.0301	139.274
Setaria italica	-34.8918	138.618
Setaria italica	-26.67	153.05
Setaria italica	-35.1833	149.1
Setaria italica	-35.2667	149.117
Setaria italica	-20.87	144.6
Setaria italica	-34.87	150.6
Setaria italica	-33.07	147.15
Setaria italica	-35.2667	149.067
Setaria italica	-29.35	148.67
Setaria italica	-31.58	143.03
Setaria italica	-34.1587	138.746
Setaria italica	-35.2583	149.108
Setaria italica	-34.7026	138.669
Setaria italica	-35.6901	139.338
Setaria italica	-35.2639	149.111
Setaria italica	-34.9667	138.633
Setaria italica	-16.9333	145.75
Setaria italica	-34.9667	138.633
Setaria italica	-33.8343	138.613
Setaria italica	-16.9333	145.75
[truncated: 6,568 more rows]
