# Supplementary material for: Potential global distribution of Setaria italica, an important species for dryland agriculture in the context of climate change
Source: PLoS One. 2024 Apr 16;19(4):e0301751. doi: 10.1371/journal.pone.0301751 (PMC11020860; doi:10.1371/journal.pone.0301751)
Supplement: S2 Table — (XLSX) [file pone.0301751.s002.xlsx]

## Sheet: Export_Output_cc2
S2 Table. Pairwise Pearson’s correlation coefficients of environmental variables.
	aspect	bio1	bio10	bio11	bio12	bio13	bio14	bio15	bio16	bio17	bio18	bio19	bio2	bio3	bio4	bio5	bio6	bio7	bio8	bio9	elev	hswdf	slope	UV_B3
aspect	1	0.01004	0.00904	0.00942	0.01009	0.01328	0.00152	0.00865	0.0136	0.0015	0.00753	0.00766	0.00854	0.00989	-0.00823	0.00972	0.00878	-0.00513	0.01689	0.00916	0.00389	0.00149	0.17998	0.00657
bio1	0.01004	1	0.93105	0.97796	0.37946	0.44329	0.08467	0.33999	0.43843	0.10767	0.2182	0.24469	0.49217	0.81972	-0.80966	0.88851	0.96514	-0.70246	0.79797	0.93943	-0.20261	0.17911	0.0583	0.83779
bio10	0.00904	0.93105	1	0.83706	0.19671	0.28408	-0.03676	0.37277	0.27348	-0.02187	0.09056	0.10385	0.59678	0.62066	-0.54155	0.9883	0.81351	-0.40788	0.85811	0.83008	-0.33962	0.12664	0.05813	0.68979
bio11	0.00942	0.97796	0.83706	1	0.45862	0.50504	0.14722	0.29596	0.50346	0.17354	0.26418	0.31607	0.39142	0.88264	-0.91304	0.77969	0.9958	-0.83024	0.71031	0.94945	-0.12827	0.19319	0.05369	0.86988
bio12	0.01009	0.37946	0.19671	0.45862	1	0.89659	0.71063	-0.14472	0.92338	0.74669	0.79535	0.75031	-0.24566	0.57998	-0.55977	0.11904	0.49068	-0.61315	0.24205	0.36843	-0.10825	0.102	0.04148	0.32409
bio13	0.01328	0.44329	0.28408	0.50504	0.89659	1	0.39916	0.17346	0.99249	0.43697	0.74003	0.58496	-0.12109	0.57783	-0.56524	0.21585	0.52081	-0.58193	0.34136	0.39925	-0.07914	0.08366	0.04206	0.41511
bio14	0.00152	0.08467	-0.03676	0.14722	0.71063	0.39916	1	-0.50889	0.43607	0.99313	0.55354	0.65765	-0.33135	0.2616	-0.25613	-0.09594	0.18836	-0.34439	-0.02278	0.11895	-0.11338	0.01101	0.02168	-0.00621
bio15	0.00865	0.33999	0.37277	0.29596	-0.14472	0.17346	-0.50889	1	0.13103	-0.50762	-0.07485	-0.26147	0.46679	0.25466	-0.17507	0.38578	0.24774	-0.05895	0.40706	0.23019	0.16405	0.04428	0.02071	0.47037
bio16	0.0136	0.43843	0.27348	0.50346	0.92338	0.99249	0.43607	0.13103	1	0.47384	0.75942	0.6125	-0.136	0.5848	-0.57077	0.20452	0.52091	-0.5908	0.33081	0.39812	-0.08207	0.09121	0.04275	0.40718
bio17	0.0015	0.10767	-0.02187	0.17354	0.74669	0.43697	0.99313	-0.50762	0.47384	1	0.57773	0.68613	-0.33497	0.29345	-0.28545	-0.08406	0.21587	-0.37474	-0.00866	0.14259	-0.11275	0.02364	0.0232	0.01857
bio18	0.00753	0.2182	0.09056	0.26418	0.79535	0.74003	0.55354	-0.07485	0.75942	0.57773	1	0.36095	-0.20569	0.36057	-0.34073	0.01864	0.28043	-0.38843	0.24034	0.14063	-0.04119	0.0715	0.04028	0.16169
bio19	0.00766	0.24469	0.10385	0.31607	0.75031	0.58496	0.65765	-0.26147	0.6125	0.68613	0.36095	1	-0.23992	0.44216	-0.4092	0.04998	0.35589	-0.4727	0.05682	0.30169	-0.09606	0.05894	0.02398	0.20707
bio2	0.00854	0.49217	0.59678	0.39142	-0.24566	-0.12109	-0.33135	0.46679	-0.136	-0.33497	-0.20569	-0.23992	1	0.33024	-0.15915	0.6804	0.31851	0.06615	0.49194	0.41278	0.19535	0.11947	0.07611	0.48456
bio3	0.00989	0.81972	0.62066	0.88264	0.57998	0.57783	0.2616	0.25466	0.5848	0.29345	0.36057	0.44216	0.33024	1	-0.89285	0.56706	0.88144	-0.82963	0.58494	0.79663	0.02995	0.29587	0.05394	0.87036
bio4	-0.00823	-0.80966	-0.54155	-0.91304	-0.55977	-0.56524	-0.25613	-0.17507	-0.57077	-0.28545	-0.34073	-0.4092	-0.15915	-0.89285	1	-0.46255	-0.92382	0.97094	-0.45244	-0.84021	-0.05893	-0.20275	-0.04	-0.8205
bio5	0.00972	0.88851	0.9883	0.77969	0.11904	0.21585	-0.09594	0.38578	0.20452	-0.08406	0.01864	0.04998	0.6804	0.56706	-0.46255	1	0.74874	-0.30584	0.84026	0.78551	-0.31488	0.11956	0.06385	0.64841
bio6	0.00878	0.96514	0.81351	0.9958	0.49068	0.52081	0.18836	0.24774	0.52091	0.21587	0.28043	0.35589	0.31851	0.88144	-0.92382	0.74874	1	-0.8601	0.68396	0.94798	-0.1528	0.19332	0.0503	0.84827
bio7	-0.00513	-0.70246	-0.40788	-0.83024	-0.61315	-0.58193	-0.34439	-0.05895	-0.5908	-0.37474	-0.38843	-0.4727	0.06615	-0.82963	0.97094	-0.30584	-0.8601	1	-0.33574	-0.75708	-0.02286	-0.18565	-0.02311	-0.71938
bio8	0.01689	0.79797	0.85811	0.71031	0.24205	0.34136	-0.02278	0.40706	0.33081	-0.00866	0.24034	0.05682	0.49194	0.58494	-0.45244	0.84026	0.68396	-0.33574	1	0.58929	-0.35787	0.14882	0.05517	0.59183
bio9	0.00916	0.93943	0.83008	0.94945	0.36843	0.39925	0.11895	0.23019	0.39812	0.14259	0.14063	0.30169	0.41278	0.79663	-0.84021	0.78551	0.94798	-0.75708	0.58929	1	-0.1171	0.16638	0.0508	0.8136
elev	0.00389	-0.20261	-0.33962	-0.12827	-0.10825	-0.07914	-0.11338	0.16405	-0.08207	-0.11275	-0.04119	-0.09606	0.19535	0.02995	-0.05893	-0.31488	-0.1528	-0.02286	-0.35787	-0.1171	1	0.08583	0.03718	0.20495
hswdf	0.00149	0.17911	0.12664	0.19319	0.102	0.08366	0.01101	0.04428	0.09121	0.02364	0.0715	0.05894	0.11947	0.29587	-0.20275	0.11956	0.19332	-0.18565	0.14882	0.16638	0.08583	1	0.01166	0.22075
slope	0.17998	0.0583	0.05813	0.05369	0.04148	0.04206	0.02168	0.02071	0.04275	0.0232	0.04028	0.02398	0.07611	0.05394	-0.04	0.06385	0.0503	-0.02311	0.05517	0.0508	0.03718	0.01166	1	0.04757
UV_B3	0.00657	0.83779	0.68979	0.86988	0.32409	0.41511	-0.00621	0.47037	0.40718	0.01857	0.16169	0.20707	0.48456	0.87036	-0.8205	0.64841	0.84827	-0.71938	0.59183	0.8136	0.20495	0.22075	0.04757	1
	Contribution rate is 0
	Correlation too high
	Considering both contribution rate and correlation
